# Supplementary material for: Genome editing without nucleases confers proliferative advantage to edited hepatocytes and corrects Wilson disease
Source: JCI Insight. 2023 Nov 8;8(21):e171281. doi: 10.1172/jci.insight.171281 (PMC10721260; doi:10.1172/jci.insight.171281)
Supplement: Supporting data values [file jciinsight-8-171281-s132.xls]

## Sheet: Fig.1A
weeks elapsed	Atp7b+/-	GFP	ATP7BΔ1-4
7		1
9		1
11		1
11		1
12		1
12		1
13		1
15		1
16		1
24		0
24		0
24		0
24		0
24		0
24		0
24		0
15			1
24			0
24			0
24			0
24			0
24			0
24			0
24			0
24			0
24			0
24			0
24			0
18	1
24	0
24	0
24	0
24	0
24	0
24	0
24	0
24	0
24	0
24	0
24	0
24	0
24	0
24	0
24	0

## Sheet: Fig.1B
weeks	Atp7b+/-	Atp7b+/-	Atp7b+/-	Atp7b+/-	Atp7b+/-	Atp7b+/-	Atp7b+/-	GFP	GFP	GFP	GFP	GFP	GFP	GFP	ATP7BΔ1-4	ATP7BΔ1-4	ATP7BΔ1-4	ATP7BΔ1-4	ATP7BΔ1-4	ATP7BΔ1-4	ATP7BΔ1-4								AAV-TBG GFP	AAV-TBG GFP	AAV-TBG GFP	AAV-TBG GFP	AAV-TBG GFP	AAV-TBG GFP	AAV-TBG GFP
4															0.059	0.768	0.563	0.573	0.481	0.582	0.511
8															0.63	2.97	1.47	162.39	3.59	6.84	2.74
12	0.052	0.043		0.046				0.207	0.04			0.207	0.078		5.18	27.98	191.77	994.5	236.7	620	185.86
16															185.5	118	269.5	836	544	994.5	448
20															801	603	723	416.5	757	889	485.5
24		0.195	0.111	0.083		0.073			0.195	0.111	0.083		0.073		832.5	920	758	504.5	768.5	1687.5

## Sheet: Fig.1E
Atp7b+/-	GFP	ATP7BΔ1-4
0.5245	0.105	0.843
0.4865	0.107	0.4455
0.392	0.3765	0.247
0.4945		0.6375
0.4015		0.791

## Sheet: Fig.2A
weeks	Atp7b +/-	Atp7b +/-	Atp7b +/-	Atp7b +/-	Atp7b +/-	Atp7b +/-	Atp7b +/-	Atp7b +/-	Atp7b +/-	AAV8 AlbATP7B Δ1-4 P2A	AAV8 AlbATP7B Δ1-4 P2A	AAV8 AlbATP7B Δ1-4 P2A	AAV8 AlbATP7B Δ1-4 P2A	AAV8 AlbATP7B Δ1-4 P2A	AAV8 AlbATP7B Δ1-4 P2A	AAV8 AlbATP7B Δ1-4 P2A	AAV8 TBG-eGFP	AAV8 TBG-eGFP	AAV8 TBG-eGFP	AAV8 TBG-eGFP	AAV8 TBG-eGFP	AAV8 TBG-eGFP	AAV8 TBG-eGFP	AAV8 TBG-eGFP	AAV8 TBG-eGFP	AAV8 TBG-eGFP	AAV8 TBG-eGFP	AAV8 TBG-eGFP
10	63	71	120	46	52	43	49	45	54	304	94	852	230	114	150	26	500	120	660*	1098*	299	483*	178*	86*	91	384	320	316*
14	73	77	43	59	71	30	64	25	25	329	295	628	434	211	337	114	798	614	606*		574	562*	600*	431*	524	379	334	762*
18	70	53	33	32	45	37	89	89	43	474	373	159	245	425	411	119	899	655			664			804*	529	487	665
22	52	93	44	64	67	38	182	28	30	315	117	80	92	194	178	164	338	428			430				154	364	569
26	56	59	55	57	99	30	144	18	23	110	90	81	76	94	125	230	116	150			155				70	234	430
30	38	51	36	50	41	38	197	40	40	84	74	63	79	97	139	197	97	118			81				51	197	103

## Sheet: Fig.2B
weeks	Atp7b +/-	Atp7b +/-	Atp7b +/-	Atp7b +/-	Atp7b +/-	Atp7b +/-	Atp7b +/-	Atp7b +/-	Atp7b +/-	AAV8 AlbATP7B Δ1-4 P2A	AAV8 AlbATP7B Δ1-4 P2A	AAV8 AlbATP7B Δ1-4 P2A	AAV8 AlbATP7B Δ1-4 P2A	AAV8 AlbATP7B Δ1-4 P2A	AAV8 AlbATP7B Δ1-4 P2A	AAV8 AlbATP7B Δ1-4 P2A	AAV8 TBG-eGFP	AAV8 TBG-eGFP	AAV8 TBG-eGFP	AAV8 TBG-eGFP	AAV8 TBG-eGFP	AAV8 TBG-eGFP	AAV8 TBG-eGFP	AAV8 TBG-eGFP	AAV8 TBG-eGFP	AAV8 TBG-eGFP	AAV8 TBG-eGFP	AAV8 TBG-eGFP
10	100	220	122	98	97	260	197	512	216	308	167	875	349	328	320	70	529	222	605*	985*	524	1762*	265*	231*	303	355	407	235*
14	290	115	73	156	201	142	132	118	104	327	236	505	376	206	208	240	623	442	694*		482	954*	614*	792*	889	771	311	1177*
18	131	118	80	90	147	150	147	202	117	441	245	146	199	326	263	239	981	722			615			1111*	1101	606	512
22	110	113	196	119	117	132	254	154	124	314	153	183	101	186	134	146	845	716			503				398	657	815
26	96	100	148	85	109	70	146	68	65	211	144	150	126	120	106	236	286	301			294				113	527	760
30	107	116	74	125	98	84	161	85	67	152	94	95	120	154	90	164	163	155			162				103	846	191

## Sheet: Fig.2C
Atp7b +/-	GFP	ATP7BΔ1-4
2.899	32.558	56.75
3.997	44.321	22.26
1.676	38.961	11.724
4.051	22.008	40.285
2.908	18.792	26.645
4.068	60.16	15.529
3.036	29.21	16.567
1.51		32.924
3.04		21.576
2.82
3.12
2.47

## Sheet: Fig.2D
Atp7b +/-	GFP	ATP7BΔ1-4
4.337	7.278	5.876
4.548	4.893	5.068
4.182	6.935	5.847
3.427	5.601	5.77
3.828	6.949	6.192
3.395	8.035	5.177
4.891	5.807	3.986
3.851		5.808
1.91		2.818
2.9		4.908
3.36
5.79

## Sheet: Fig. 2E
Atp7b +/-	GFP	ATP7BΔ1-4
687.05	2740.09	1676.19
934	1066.8	3144.45
1508	1476.48	1056.43
176.8	1626.65	1174.24
188.65	2030.7	869.403
243	2462.75	146.385
1284.4		1085.03
1152		734.46
276.804		144.658
767.7		121.226
761.4
1176.6
116.8
170.5
1409.6
985.4
847.2
632.7

## Sheet: Fig.3A
weeks	Atp7b+/-	Atp7b+/-	Atp7b+/-	Atp7b+/-	Atp7b+/-	Atp7b+/-	Atp7b+/-	Atp7b+/-	Atp7b+/-	Atp7b+/-	Atp7b+/-	GFP	GFP	GFP	GFP	GFP	GFP	GFP	GFP	GFP	GFP	GFP	ATP7BΔ1-4	ATP7BΔ1-4	ATP7BΔ1-4	ATP7BΔ1-4	ATP7BΔ1-4	ATP7BΔ1-4	ATP7BΔ1-4	ATP7BΔ1-4	ATP7BΔ1-4	ATP7BΔ1-4	ATP7BΔ1-4												AAV-TBG GFP	AAV-TBG GFP	AAV-TBG GFP	AAV-TBG GFP	AAV-TBG GFP
4																							0.059	0.768	0.563	0.573	0.481	0.582	0.511
8																							0.63	2.97	1.47	162.39	3.59	6.84	2.74
12	0.357	0.488	0.096	0.068	0.1	0.158	0.156	0.035	0.126	0.086	0.16	0.049	0.061	0.081	0.218	0.36	0.297	0.169	0.08	0.101	0.343	0.2	5.18	27.98	191.77	994.5	236.7	620	185.86
16																							185.5	118	269.5	836	544	994.5	448
20																							801	603	723	416.5	757	889	485.5
24	0.107	0.064	0.069	0.045		0.049	0.077		0.067	0.088	0.101	0.077	0.054	0.089	0.087	0.093	0.58	0.037	0.129		0.17	0.099	832.5	920	758	504.5	768.5	1687.5	0.84*
[truncated: 6 more columns]

## Sheet: Fig.3C
Atp7b+/-	GFP	ATP7BΔ1-4
1.51	67.82	23.71
3.04	26	10.32
2.82	34.05	14.25
3.12	69.68	20.27
2.47	20.13	15.49
2.899	11.6	29.74
3.997	24.43	15.74
1.676	38.69	27.55
4.051	11.21	14.62
2.908	29.95
4.068	52.12
3.036

[truncated: 36 more sheets: Fig.3D, Fig.4A, Fig.4D, Fig.4E, Fig.5C, Fig.5D, Fig.5E, Fig.6B, Fig.7B, Fig.7C, Fig.7D, Fig.7E, Fig.7F, Fig.7G, Fig.S2A, Fig.S2C, Fig.S3A, Fig.S3B, Fig.S3C , Fig.S3E …]
